# Supplementary material for: Autoantibodies from Patients with Scleroderma Renal Crisis Promote PAR-1 Receptor Activation and IL-6 Production in Endothelial Cells
Source: Int J Mol Sci. 2021 Oct 30;22(21):11793. doi: 10.3390/ijms222111793 (PMC8584031; doi:10.3390/ijms222111793)
Supplement: Supplementary file 1 [file ijms-22-11793-s001.zip]

Archive with 1 entries (1 files):
- ijms-1409640-supplementary.pdf
